# Supplementary material for: The m6A methyltransferase METTL3 controls epithelial-mesenchymal transition, migration and invasion of breast cancer through the MALAT1/miR-26b/HMGA2 axis
Source: Cancer Cell Int. 2021 Aug 21;21:441. doi: 10.1186/s12935-021-02113-5 (PMC8380348; doi:10.1186/s12935-021-02113-5)
Supplement: Supplementary file 1 — Additional file 1. The pathological diagnosis of patients. [file 12935_2021_2113_MOESM1_ESM.xlsx]

## Sheet: Sheet1
Age	Pathological types	EC staging	Lymph node metastasis
59	Non-invasive	IA	None
34	Invasive	IIA	Lymph node metastasis
62	Invasive	IIIB	Lymph node metastasis
59	Invasive	IIIC	Lymph node metastasis
58	Invasive	IV	Distant metastasis
56	Invasive	IIIA	Lymph node metastasis
57	Invasive	IIIC	Lymph node metastasis
48	Invasive	IIIC	Lymph node metastasis
44	Invasive	IIIA	Lymph node metastasis
69	Invasive	IIIC	Lymph node metastasis
56	Non-invasive	IA	None
65	Invasive	IIIA	Lymph node metastasis
37	Invasive	IIIA	Lymph node metastasis
46	Invasive	IIIC	Lymph node metastasis
59	Invasive	IIIA	Lymph node metastasis
53	Invasive	IIIC	Lymph node metastasis
49	Invasive	IIIC	Lymph node metastasis
32	Invasive	IIIC	Lymph node metastasis
46	Invasive	IIIA	Lymph node metastasis
58	Invasive	IIIB	Lymph node metastasis
46	Invasive	IIIC	Lymph node metastasis
61	Invasive	IIIB	Lymph node metastasis
33	Invasive	IIIC	Lymph node metastasis
50	Invasive	IV	Distant metastasis
27	Invasive	IIIC	Lymph node metastasis
41	Invasive	IIIA	Lymph node metastasis
46	Invasive	IIIA	Lymph node metastasis
36	Invasive	IIIB	Lymph node metastasis
53	Invasive	IIB	None
35	Non-invasive	IB	None
55	Non-invasive	IA	None
53	Invasive	IIIA	Lymph node metastasis
65	Invasive	IIIB	Lymph node metastasis
31	Invasive	IIIC	Lymph node metastasis
53	Invasive	IV	Distant metastasis
29	Invasive	IIIC	Lymph node metastasis
60	Non-invasive	IA	None
55	Non-invasive	IA	None
65	Invasive	IIIC	Lymph node metastasis
39	Invasive	IIIA	Lymph node metastasis
51	Invasive	IIIC	Lymph node metastasis
54	Non-invasive	IA	None
28	Invasive	IIIA	Lymph node metastasis
53	Invasive	IIIA	Lymph node metastasis
62	Invasive	IV	Distant metastasis
49	Invasive	IIIA	Lymph node metastasis
53	Invasive	IIIC	Lymph node metastasis
38	Invasive	IIIC	Lymph node metastasis
53	Invasive	IIIC	Lymph node metastasis
42	Invasive	IIIA	Lymph node metastasis
62	Invasive	IIIB	Lymph node metastasis
43	Invasive	IIIC	Lymph node metastasis
54	Invasive	IIIB	Lymph node metastasis
67	Invasive	IV	Distant metastasis
46	Invasive	IIIA	Lymph node metastasis
32	Invasive	IIIB	Lymph node metastasis
67	Invasive	IIB	None
59	Non-invasive	IB	None
45	Non-invasive	IA	None
57	Invasive	IIIA	Lymph node metastasis
32	Invasive	IIIB	Lymph node metastasis
40	Invasive	IIIC	Lymph node metastasis
49	Invasive	IIIC	Lymph node metastasis
52	Invasive	IV	Distant metastasis
30	Non-invasive	IA	None
46	Non-invasive	IA	None
47	Invasive	IIIC	Lymph node metastasis
32	Invasive	IIIC	Lymph node metastasis
